# Supplementary material for: Coping strategies and post traumatic stress injury symptoms differ between tactical and frontline police officers: implications for health and public safety
Source: Front Psychol. 2026 May 28;17:1799457. doi: 10.3389/fpsyg.2026.1799457 (PMC13254071; doi:10.3389/fpsyg.2026.1799457)
Supplement: Supplementary file 2 [file Table_1.xlsx]

## Sheet: Sheet1
Study	Date		N	Study Year	HR Dynamics (HR, R-R, RSA,)	Cortisol - Basal/Diurnal		Reactive cortisol-Prepost criticial incident assessment	Psychosocial measures - with HADS or DASS	Self-report pre/post CI stress ratings	Instructor ratings	Active Duty event, self-report	IAT	Simulator used for scenarios?	Study Design	Study Specifics	HRV Biofeedback	Alcohol Use (AUDIT)	Publications from the study
Finnish Tactical VM	2014- March		18	2014	Zephyr Bioharness	Yes - 3 days		Yes	HADS	Yes	Yes	No	No	No	Pre/post observational cohort study	Day 1 - pretest. Day 2+3+4 police training. Day 5 - post-test	Yes	Yes	Yes, cortisol data used in Andersen et al. (2016) JOEM, Planche et al. (2019) JOEM and Chan et al. (2022) PNE; training acceptability and HRV coherence in Andersen et al. (2016) SAGE Open; Andersen et al. (2016) JLaw Enforcement
Finnish Tactical VS	2014- September		14	2014	Zephyr Bioharness	Yes - 9 days		Yes	HADS	Yes	Yes	No	No	No	Pre/post Observational cohort study	Day 1 - pretest, training scenarios with Cis, D9 post-test	yes	Yes	Yes, cortisol data used in Planche et al. (2019) JOEM and Chan et al. (2022) PNE
Finnish Tactical K	2014- September		12	2014	Zephyr Bioharness	Yes - 3 days		Yes	HADS	Yes	Yes	No	No	No	RCT	Day 1 - pretest, Randomization, then n=6 iPREP training for 2.5 days, then post test. Control group went back to work as usual, HR not recorded for active duty control group.	yes	Yes	Yes, Andersen & Gustafsberg RCT (2016) (Journal of Police Emergency Response), cortisol data used in Planche et al. (2019) JOEM and Chan et al. (2022) PNE
Canadian Tactical	2014- August - September		10	2014	Zephyr Bioharness	Yes - 4 days - but only 4 people		Yes	HADS	No	No	Yes - needs to be transcribed	No	No	Observational cohort study	Varies by partipant, between 1 to 8 days each. N=7 for 11 active duty days.	yes	Yes	Yes, Andersen et al., (Journal: General Medicine 2016); Andersen et al. (2016) Journal of Law Enforcement
Canadian Frontline (within Subjects longitudinal - 18 month follow up)	Pre/post and Training: 2016; Longitutidnal: 6mo follow up, 2016; 12mo follow up, 2017; 18 mo follow up, 2017.		57	2016	FirstBeat Bodguard II	Yes - 3 days		Yes	DASS	Yes, Intervention and retention	Yes	No	Yes, n=57	No	Pre/post within-observational subjects cohort study with 18 month follow up every 6 months	Day 1 - Pretest. Day2+3 iPREP Training. Day 4 - Post test. All Retentions run as half day of scenarios with no reminders of iPREP Intervention training.	yes	Yes	Yes, cortisol data used in Planche et al. (2019) JOEM and Chan et al. (2022) PNE; Chan & Andersen, 2020 (Occ Health); Andersen et al., (2018) JOEM 18mon physio + errors; Di Nota et al. (2021) objective DM vs subjective SA scores. Marlette et al 2025 stress and memory, Frontiers
Canadian Frontline RCT (immediate and 1 year follow up)	Baseline - Jan 17-Sept12 2017. iPREP training - Jan25-Sept20, 2017. 12mo Retention - Jan3-Mar3, 2018.		187	2017-2018	FirstBeat Bodguard II	Yes - only 1 day		Yes	DASS	Yes, Intervention and retention	Yes	No	Yes, n=149, note: demographics not available for all IAT participants	Yes (3 video scenarios during baseline)	Quasi-experimental pragmatic RCT	Day 1 - "Baseline" - their standard UOF requalification day, scenario training portion only. 2 scenarios with live actors, 3 scenarios in simulator, all in partners with non-study participant. All Retentions run as half day of scenarios with noreminders of iPREP Intervention training. iPREP Intervention - Held offsite at an abandoned school, HR measured for all day but notes and evaluations only …	yes	Yes	Yes, Andersen et al. (2021) IAT study in CJBS; Di Nota et al. (2021) 1day RCT in Frontiers in Psychology; Di Nota et al. (2023) video vs live errors + HR in PPR; Chan & Andersen (2020) Operational/Organization stress and depression in Occ Med.
